# Supplementary material for: Characteristic Fragmentation Behavior of Linear and Cyclic O-Linked Glycopeptides and Their Peptide Skeletons in MALDI-TOF/TOF MS
Source: Molecules. 2025 Feb 5;30(3):711. doi: 10.3390/molecules30030711 (PMC11821001; doi:10.3390/molecules30030711)
Supplement: Supplementary file 1 [file molecules-30-00711-s001.zip]

Archive with 1 entries (1 files):
- molecules-3430779-supplementary.pdf
